# Supplementary material for: Knowledge and Perceptions of Non-Nutritive Sweeteners Within the UK Adult Population
Source: Nutrients. 2021 Jan 29;13(2):444. doi: 10.3390/nu13020444 (PMC7911612; doi:10.3390/nu13020444)
Supplement: Supplementary file 1 [file nutrients-13-00444-s001.zip]

Archive with 3 entries (2 files):
- suppl/
- suppl/Supplemental Table S2.docx
- suppl/Survey.pdf
